# Supplementary material for: Metagenomic Characterization of Resistance Genes in Deception Island and Their Association with Mobile Genetic Elements
Source: Microorganisms. 2022 Jul 15;10(7):1432. doi: 10.3390/microorganisms10071432 (PMC9320737; doi:10.3390/microorganisms10071432)
Supplement: Supplementary file 1 [file microorganisms-10-01432-s001.zip]

Archive with 2 entries (1 files):
- microorganisms-1712571-supplementary/
- microorganisms-1712571-supplementary/Supplementary Table S1.xlsx
