# Supplementary material for: Metagenomic Characterization of Resistance Genes in Deception Island and Their Association with Mobile Genetic Elements
Source: Microorganisms. 2022 Jul 15;10(7):1432. doi: 10.3390/microorganisms10071432 (PMC9320737; doi:10.3390/microorganisms10071432)
Supplement: Supplementary file 1 [file microorganisms-10-01432-s001.zip › microorganisms-1712571-supplementary/Supplementary Table S1.xlsx]

## Sheet: Supplementary
Supplementary Table S1. ARGs associated descriptions and mechanisms.
Resistance Gene	Description	Mechanisms	Resistance
AAC(3)-IV	Aminoglycoside acetyltransferase	Antibiotic Inactivation	Aminoglycoside
AAC(3)-I	Aminoglycoside acetyltransferase	Antibiotic Inactivation	Aminoglycoside
AAC(6')-31	Aminoglycoside acetyltransferase	Antibiotic Inactivation	Aminoglycoside
AAC(6')-I	Aminoglycoside acetyltransferase	Antibiotic Inactivation	Aminoglycoside
AAC(6')-II	Aminoglycoside acetyltransferase	Antibiotic Inactivation	Aminoglycoside
ABES	Drug efflux pump of the SMR family	Antibiotic Efflux	Macrolide/Aminocumarin
ACRB	Multidrug efflux pump RND permease	Antibiotic Efflux	Multidrug
ARR	Ribosilating transferase	Antibiotic Inactivation	Rifamycin
ARR-4	Ribosilating transferase	Antibiotic Inactivation	Rifamycin
BACA	Undecaprenyl-diphosphatase	Antibiotic Target Alteration	Peptide Antibiotic
BAER	DNA-binding response regulator	Antibiotic Efflux	Aminoglycoside/Aminocumarin
BLEO	Bleomycin Resistance Protein	Antibiotic Inactivation	Bleomycin
BRP	Bleomycin Resistance Protein	Antibiotic Inactivation	Bleomycin
BRP(MBL)	Bleomycin Resistance Protein Asociated metallo beta lactamase	Antibiotic Inactivation	Bleomycin
CRP	Camp Regulatory Protein	Antibiotic Efflux	Multidrug
CEOB	Cytoplasmic membrane component of the CeoAB-OpcM efflux pump	Antibiotic Efflux	Fluoroquinolone/Aminoglycoside
COB(I)	Alamin Adenosyl Transferase	Antibiotic Efflux
EDEQ	Edeine acetyltransferase	Antibiotic Inactivation	Peptide/Poliamine
EFRB	ABC transporter enterococcus faecalis	Antibiotic Efflux	Multidrug
EMRB	Multidrug efflux pump membrane	Antibiotic Efflux	Multidrug
EMRB-QACA	Multidrug efflux pump membrane	Antibiotic Efflux	Multidrug
EMRE	Multidrug efflux pump membrane	Antibiotic Efflux	Multidrug
ERMC	Multidrug efflux pump membrane	Antibiotic Efflux	Multidrug
FOSA	Fosfomycin resistance protein	Antibiotic Inactivation	Fosfomycin
FOSB	Fosfomycin resistance protein	Antibiotic Inactivation	Fosfomycin
FOSX	Fosfomycin resistance protein	Antibiotic Inactivation	Fosfomycin
GOLS	Putative transcriptional regulator	Antibiotic Efflux	phenicol/penems
KSGA	Kasagumycin resistance protein	Antibiotic Inactivation	kasagumycin
KDPE	DNA-binding transcriptional activator	Antibiotic Efflux	Amynoglicoside
LRA	Beta lactamase	Antibiotic Inactivation	Betalactamic
MACB	Macrolide export ATP-binding/permease protein	Antibiotic Efflux	Macrolide
MARR	Repressor of the mar operon marRAB	Antibiotic Efflux - Target Alteration	Multidrug
MEXF	RND multidrug efflux transporter	Antibiotic Efflux	Multidrug
MEXQ	RND multidrug efflux transporter	Antibiotic Efflux	Multidrug
MEXT	RND multidrug efflux transporter	Antibiotic Efflux	Multidrug
MSRA	ABC-F subfamily ribosomal protection protein	Antibiotic Target Protection	Multidrug
NORB	Quinolone resistance protein	Antibiotic Efflux	Fluoroquinolone
OMPR	DNA-binding dual transcriptional regulator	Reduced Permeability to Antibiotic
OQXB	Efflux pump membrane transporter	Antibiotic Efflux	Multidrug
PMRF	Undecaprenyl-phosphate 4-deoxy-4-formamido-L-arabinose transferase	Antibiotic Efflux - Antibiotic Target Alteration	Peptide Antibiotic
PSEUDOMONAS_AERUGINOSA_EMRE	Multidrug transporter	Antibiotic Efflux	Multidrug
QACH	Putative ethidium bromide resistance protein	Antibiotic Efflux	Desinfecting Aagents
QEPA	Quinolone efflux pump	Antibiotic Efflux	Quinolone
ROSA	Part of an efflux pump/potassium antiporter system	Antibiotic Efflux	Peptide Antibiotic
ROSB	Part of an efflux pump/potassium antiporter system	Antibiotic Efflux	Peptide Antibiotic
RPOB2	RNA polymerase beta subunit	Antibiotic Target Alteration - Antibiotic Target Replacement	Rifamycin
SMER	Transcriptional regulator	Antibiotic Efflux	Multidrug
SUL2	Dihydropteroate synthase type II	Antibiotic Target Replacement	Sulfonamide
TEM	Penicillinase	Antibiotic Inactivation	Penem/Monobactam/Cephalosporin
TET34	Tetracycline destructase	Antibiotic Inactivation - Antibiotic Target Alteration	Tetracycline
TETA(48)	Tetracycline destructase	Antibiotic Inactivation	Tetracycline
TMB-1	Metallo beta lactamase	Antibiotic Inactivation	Cephamycin
CPXR_CPXR	Transcriptional regulatory protein	Antibiotic Efflux	Multidrug
TRIC	Probable Resistance-Nodulation-Cell Division	Antibiotic Efflux	Triclosan
ARLR	Truncated Putative Response Regulator	Antibiotic Efflux	Acridine
UGD	UDP-glucose 6-dehydrogenase	Antibiotic Target Alteration	Peptide Antibiotic
VANR	Transcriptional activator protein	Antibiotic Target Alteration	Glycopeptide
VANZ	Transcriptional activator protein	Antibiotic Target Alteration	Glycopeptide
VATB	Subunit Proton ATPase type V	Antibiotic Inactivation	Streptogramin
VATE	Subunit Proton ATPase type V	Antibiotic Inactivation	Streptogramin
VATF	Subunit Proton ATPase type V	Antibiotic Inactivation	Streptogramin
VATI	Subunit Proton ATPase type V	Antibiotic Inactivation	Streptogramin
YKKD	Multidrug efflux SMR transporter	Antibiotic Efflux	Multidrug
